# Supplementary material for: Attenuating the emergence of anti-fungal drug resistance by harnessing synthetic lethal interactions in a model organism
Source: PLoS Genet. 2019 Aug 19;15(8):e1008259. doi: 10.1371/journal.pgen.1008259 (PMC6715234; doi:10.1371/journal.pgen.1008259)
Supplement: S2 Table — A functional analysis of the genetic interactions for PDR1+L280F. The interactions have been broken down into the separate phenotypic subsets of synthetic lethal and synthetic sick interactions followed by a further breakdown of those unique to the gain-of-function mutation L280F. (XLSX) [file pgen.1008259.s003.xlsx]

## Sheet: Functinoal analysis
n= 118
k: number of genes from the input cluster in given category. f: number of genes total in given category.
GO Molecular Function
Category	p-value	In Category from Cluster	k	f
DNA binding	3.28e-06	HPC2 ISW1 NHP10 MBP1 UME6 SPT3 URC2 PDR1 RTF1 SMI1 ZUO1 SPO11 STP2 STE12 IXR1 PDR8 IOC4 YHM2 RTG1 MSN1 CHL1 RLM1 ROX1	23	449
tricarboxylate secondary active transmembrane transporter activity	0.0003167	CTP1 YHM2	2	2
sequence-specific DNA binding	0.00069	MBP1 UME6 URC2 PDR1 STP2 STE12 IXR1 PDR8 RLM1 ROX1	10	165
ATPase activity, coupled to transmembrane movement of substances	0.0007811	SNQ2 YOR1 STE6 BPT1	4	24
ATPase activity	0.0008292	ISW1 SNQ2 YFH7 YOR1 STE6 BPT1 IOC4 NEW1	8	112
xenobiotic-transporting ATPase activity	0.001856	SNQ2 YOR1	2	4
ATP binding	0.003031	TCM62 ISW1 SLM3 SNQ2 SAK1 YFH7 YOR1 SPO11 SSZ1 AIM22 KKQ8 STE6 DBP7 BPT1 HFA1 URK1 PFK27 CKA2 MEK1 CHL1 NEW1	21	622
nucleosome binding	0.003732	HPC2 ISW1 IOC4	3	18
transcription activator activity	0.004061	PDR1 MGA2 MSN1 RLM1	4	37
nucleotide binding	0.004859	GEM1 TCM62 NGR1 ISW1 SLM3 SNQ2 SAK1 YFH7 YOR1 SSZ1 AIM22 KKQ8 STE6 DBP7 BPT1 GTR1 HFA1 URK1 PFK27 CKA2 SKI7 MEK1 CHL1 NEW1	24	778
histone methyltransferase activity (H3-K4 specific)	0.008264	SWD3 SDC1	2	8
GO Biological Process
Category	p-value	In Category from Cluster	k	f
regulation of transcription, DNA-dependent	1.711e-07	DEP1 HPC2 SWC5 ISW1 NHP10 MBP1 RXT3 UME6 SPT3 SDC1 URC2 PDR1 RTF1 SMI1 GCN5 STE12 IME1 IXR1 PDR8 SWC7 IOC4 YAF9 RTG1 MSN1 LEO1 RLM1 ROX1	27	507
transcription, DNA-dependent	2.126e-06	DEP1 HPC2 SWC5 ISW1 NHP10 MBP1 RXT3 UME6 SPT3 URC2 PDR1 RTF1 SMI1 GCN5 STE12 IME1 IXR1 PDR8 SWC7 IOC4 YAF9 RTG1 MSN1 LEO1 RLM1 ROX1	26	540
chromatin modification	5.076e-06	DEP1 HEK2 HPC2 SWC5 ISW1 RXT3 UME6 SPT3 GCN5 SWC7 YAF9	11	114
mRNA stabilization	5.421e-05	HEK2 IGO2 CBT1	3	5
ATP catabolic process	6.701e-05	SNQ2 YFH7 YOR1 STE6 BPT1 NEW1	6	40
mitochondrial citrate transport	0.0003167	CTP1 YHM2	2	2
response to drug	0.0009171	SNQ2 PDR1 YOR1 ROD1	4	25
chromatin remodeling	0.001704	SWC5 ISW1 SWC7 IOC4 YAF9	5	49
protein lipoylation	0.001856	AIM22 LIP5	2	4
positive regulation of transcription from RNA polymerase II promoter	0.001978	ISW1 UME6 PDR1 STP2 MGA2 PDR8 RLM1	7	100
response to pheromone	0.002971	STE50 STE2 STE12 STE6	4	34
conjugation with cellular fusion	0.00508	SPT3 STE12 FPS1	3	20
histone methylation	0.006271	RTF1 LEO1	2	7
trehalose biosynthetic process	0.006271	TPS1 TPS2	2	7

## Sheet: L280F Synthetic sick
HIT
AAH1
AIM22
AIR2
ATG3
BNR1
BPT1
BUB3
BUD19
CBT1
CHL1
CKA2
CTP1
DAL4
DBP7
DEP1
DFG16
DPH2
FIT2
FPS1
GEM1
GID8
GLC8
GTR1
GUT2
HFA1
HLJ1
HPC2
HRD1
HTD2
IGO2
ILV6
IME1
IOC4
ISW1
IXR1
KKQ8
LEO1
LIA1
LIP5
LRP1
MBP1
MEK1
MGA2
MNL2
MNN10
MRI1
MSN1
MTC4
MTC5
HIT
NEW1
NGR1
NHP10
NTH2
OCA1
PAA1
PEX13
PFK27
PHO86
PLB2
PSD2
PUS7
RLM1
ROD1
ROM2
ROX1
RRD1
RRF1
RRT8
RTF1
RTG1
RXT3
SAK1
SAP155
SDC1
SEA4
SGT2
SKI7
SKT5
SLM3
SMI1
SNQ2
SNX4
SOD2
SPT3
STE50
STP2
SWC5
SWC7
SWD3
SYH1
TCB3
TCM62
TEF4
TNA1
TPS1
TPS2
URC2
URK1
HIT
VHS2
WWM1
YAF9
YFH7
YHM2
YOR1

## Sheet: SL unique
Query	# Interactions	Synthetic sick	Synthetic Lethal		CgPDR1 SL UNIQUE HITS (14)	L280F SL UNIQUE HITS (17)	Common hits (4)
Cg PDR1	123	105	18		AIM22	AIM4	ELP2
Cg PDR1 (L280F)	128	106	22		CHL1	DUG1	ELP4
					CKA2	EA1	ELP6
					GLC8	ERG5	PDR5
					GUT2	GCN5
					HTD2	GLC5
					NGR1	HEK2
					SLM3	PDR1
					SNQ2	PDR8
					SOD2	SPO11
					STE50	SPO13
					SWC5	SSZ1
					TPS1	STE12
					TPS2	STE2
						STE6
						UME6
						ZUO1

## Sheet: SS unique
Query	# Interactions	Synthetic sick	Synthetic Lethal			CgPDR1 SS UNIQUE HITS (14)	L280F SS UNIQUE HITS (15)	Common hits (90)
Cg PDR1	123	105	18			AIM24	AIM22	AAH1
Cg PDR1 (L280F)	128	106	22			AIM39	CHL1	AIR2
						DUG1	CKA2	ATG3
						EAF1	GLC8	BNR1
						RPL14A	GUT2	BPT1
						RPL31B	HTD2	BUB3
						RPS0A	IME1	BUD19
						RPS14A	NGR1	CBT1
						RPS16B	SLM3	CTP1
						RPS18B	SNQ2	DAL4
						RPS21B	SOD2	DBP7
						RPS26B	STE50	DEP1
						RPS6B	SWC5	DFG16
						RPS8A	TPS1	DPH2
							TPS2	FIT2
								FPS1
								GEM1
								GID8
								GTR1
								HFA1
								HLJ1
								HPC2
								HRD1
								IGO2
								ILV6
								IOC4
								IRC13
								ISW1
								IXR1
								KKQ8
								LEO1
								LIA1
								LIP5
								LRP1
								MBP1
								MEK1
								MGA2
								MNL2
								MNN10
								MRI1
								MSN1
								MTC4
								MTC5
								NEW1
								NHP10
								NTH2
								OCA1
								PAA1
								PEX13
								PFK27
								PHO86
								PLB2
								PSD2
								PUS7
								RLM1
								ROD1
								ROM2
								ROX1
								RRD1
								RRF1
								RRT8
								RTF1
								RTG1
								RXT3
								SAK1
								SAP155
								SDC1
								SEA4
								SGT2
								SKI7
								SKT5
								SMI1
								SNX4
								SPT3
								STP2
								SWC7
								SWD3
								SYH1
								TCB3
								TCM62
								TEF4
								TNA1
								URC2
								URK1
								VHS2
								WWM1
								YAF9
								YFH7
								YHM2
								YOR1
