# Supplementary material for: Attenuating the emergence of anti-fungal drug resistance by harnessing synthetic lethal interactions in a model organism
Source: PLoS Genet. 2019 Aug 19;15(8):e1008259. doi: 10.1371/journal.pgen.1008259 (PMC6715234; doi:10.1371/journal.pgen.1008259)
Supplement: S3 Table — Breakdown of the genetic interactins for 4 different gain-of-function mutations in C. glabrata, the interactions are characterised as either SL – synthicaly lethal or SS – synthetically sick phenotype. (XLSX) [file pgen.1008259.s004.xlsx]

## Sheet: Sheet1
PDR1 gain-of-function allele	Interaction	Interaction type		PDR1 gain-of-function allele	Interaction	Interaction type		PDR1 gain-of-function allele	Interaction	Interaction type		PDR1 gain-of-function allele	Interaction	Interaction type
S316I	AAH1	SS		L1391I	AAH1	SS		E555K	AAH1	SS		F8175	AIR2	SS
S316I	AIM22	SS		L1391I	AIM22	SS		E555K	AIM22	SS		F8175	ATG3	SS
S316I	AIM4	SL		L1391I	AIR2	SS		E555K	AIM4	SL		F8175	BNR1	SS
S316I	AIR2	SS		L1391I	ATG3	SS		E555K	AIR2	SS		F8175	BPT1	SS
S316I	ATG3	SS		L1391I	BNR1	SS		E555K	ATG3	SS		F8175	BUB3	SS
S316I	BNR1	SS		L1391I	BPT1	SS		E555K	BNR1	SS		F8175	BUD19	SS
S316I	BPT1	SS		L1391I	BUB3	SS		E555K	BPT1	SS		F8175	CBT1	SS
S316I	BUB3	SS		L1391I	BUD19	SS		E555K	BUB3	SS		F8175	CHL1	SS
S316I	BUD19	SS		L1391I	CBT1	SS		E555K	BUD19	SS		F8175	CKA2	SS
S316I	CBT1	SS		L1391I	CHL1	SS		E555K	CBT1	SS		F8175	CTP1	SS
S316I	CHL1	SS		L1391I	CKA2	SS		E555K	CHL1	SS		F8175	DAL4	SS
S316I	CKA2	SS		L1391I	CTP1	SS		E555K	CKA2	SS		F8175	DBP7	SS
S316I	CTP1	SS		L1391I	DAL4	SS		E555K	CTP1	SS		F8175	DEP1	SS
S316I	DAL4	SS		L1391I	DBP7	SS		E555K	DAL4	SS		F8175	DPH2	SS
S316I	DBP7	SS		L1391I	DEP1	SS		E555K	DBP7	SS		F8175	DUG1	SL
S316I	DEP1	SS		L1391I	DFG16	SS		E555K	DEP1	SS		F8175	EA1	SL
S316I	DFG16	SS		L1391I	DPH2	SS		E555K	DFG16	SS		F8175	ELP2	SL
S316I	DPH2	SS		L1391I	DUG1	SL		E555K	DPH2	SS		F8175	ELP4	SL
S316I	DUG1	SL		L1391I	EA1	SL		E555K	DUG1	SL		F8175	ELP6	SL
S316I	EA1	SL		L1391I	ELP2	SL		E555K	EA1	SL		F8175	ERG5	SL
S316I	ELP2	SL		L1391I	ELP4	SL		E555K	ELP4	SL		F8175	FIT2	SS
S316I	ELP4	SL		L1391I	ELP6	SL		E555K	ELP6	SL		F8175	FPS1	SS
S316I	FIT2	SS		L1391I	ERG5	SL		E555K	ERG5	SL		F8175	GCN5	SL
S316I	FPS1	SS		L1391I	FIT2	SS		E555K	FIT2	SS		F8175	GLC5	SL
S316I	GCN5	SL		L1391I	FPS1	SS		E555K	FPS1	SS		F8175	GLC8	SS
S316I	GEM1	SS		L1391I	GCN5	SL		E555K	GCN5	SL		F8175	GTR1	SS
S316I	GID8	SS		L1391I	GEM1	SS		E555K	GEM1	SS		F8175	GUT2	SS
S316I	GLC5	SL		L1391I	GID8	SS		E555K	GID8	SS		F8175	HEK2	SL
S316I	GLC8	SS		L1391I	GLC5	SL		E555K	GLC5	SL		F8175	HFA1	SS
S316I	GTR1	SS		L1391I	GLC8	SS		E555K	GLC8	SS		F8175	HIT	SS
S316I	GUT2	SS		L1391I	GTR1	SS		E555K	GTR1	SS		F8175	HIT	SS
S316I	HEK2	SL		L1391I	GUT2	SS		E555K	GUT2	SS		F8175	HLJ1	SS
S316I	HFA1	SS		L1391I	HEK2	SL		E555K	HEK2	SL		F8175	HPC2	SS
S316I	HIT	SS		L1391I	HFA1	SS		E555K	HFA1	SS		F8175	HRD1	SS
S316I	HLJ1	SS		L1391I	HIT	SS		E555K	HIT	SS		F8175	HTD2	SS
S316I	HPC2	SS		L1391I	HIT	SS		E555K	HIT	SS		F8175	IGO2	SS
S316I	HRD1	SS		L1391I	HLJ1	SS		E555K	HLJ1	SS		F8175	ILV6	SS
S316I	HTD2	SS		L1391I	HPC2	SS		E555K	HPC2	SS		F8175	LEO1	SS
S316I	IGO2	SS		L1391I	HRD1	SS		E555K	HRD1	SS		F8175	LIA1	SS
S316I	IME1	SS		L1391I	HTD2	SS		E555K	HTD2	SS		F8175	LIP5	SS
S316I	ISW1	SS		L1391I	IGO2	SS		E555K	IGO2	SS		F8175	LRP1	SS
S316I	IXR1	SS		L1391I	ILV6	SS		E555K	ILV6	SS		F8175	MBP1	SS
S316I	KKQ8	SS		L1391I	IME1	SS		E555K	IME1	SS		F8175	MEK1	SS
S316I	LEO1	SS		L1391I	IOC4	SS		E555K	IOC4	SS		F8175	MGA2	SS
S316I	LIA1	SS		L1391I	ISW1	SS		E555K	ISW1	SS		F8175	MNL2	SS
S316I	LIP5	SS		L1391I	IXR1	SS		E555K	IXR1	SS		F8175	MNN10	SS
S316I	LRP1	SS		L1391I	KKQ8	SS		E555K	KKQ8	SS		F8175	MRI1	SS
S316I	MBP1	SS		L1391I	LEO1	SS		E555K	LEO1	SS		F8175	MSN1	SS
S316I	MEK1	SS		L1391I	LIA1	SS		E555K	LIA1	SS		F8175	MTC5	SS
S316I	MGA2	SS		L1391I	LIP5	SS		E555K	LIP5	SS		F8175	NEW1	SS
S316I	MNL2	SS		L1391I	LRP1	SS		E555K	LRP1	SS		F8175	NGR1	SS
S316I	MNN10	SS		L1391I	MBP1	SS		E555K	MBP1	SS		F8175	NHP10	SS
S316I	MRI1	SS		L1391I	MEK1	SS		E555K	MEK1	SS		F8175	NTH2	SS
S316I	MSN1	SS		L1391I	MGA2	SS		E555K	MGA2	SS		F8175	OCA1	SS
S316I	MTC4	SS		L1391I	MNL2	SS		E555K	MNL2	SS		F8175	PAA1	SS
S316I	MTC5	SS		L1391I	MNN10	SS		E555K	MNN10	SS		F8175	PDR5	SL
S316I	NEW1	SS		L1391I	MRI1	SS		E555K	MRI1	SS		F8175	PDR8	SL
S316I	NGR1	SS		L1391I	MSN1	SS		E555K	MSN1	SS		F8175	PEX13	SS
S316I	NHP10	SS		L1391I	MTC4	SS		E555K	MTC4	SS		F8175	PHO86	SS
S316I	OCA1	SS		L1391I	MTC5	SS		E555K	MTC5	SS		F8175	PLB2	SS
S316I	PAA1	SS		L1391I	NEW1	SS		E555K	NEW1	SS		F8175	PSD2	SS
S316I	PDR5	SL		L1391I	NGR1	SS		E555K	NGR1	SS		F8175	PUS7	SS
S316I	PDR8	SL		L1391I	NHP10	SS		E555K	NHP10	SS		F8175	RLM1	SS
S316I	PEX13	SS		L1391I	NTH2	SS		E555K	NTH2	SS		F8175	ROD1	SS
S316I	PHO86	SS		L1391I	OCA1	SS		E555K	OCA1	SS		F8175	ROM2	SS
S316I	PLB2	SS		L1391I	PAA1	SS		E555K	PAA1	SS		F8175	ROX1	SS
S316I	PUS7	SS		L1391I	PDR5	SL		E555K	PDR5	SL		F8175	RRD1	SS
S316I	RLM1	SS		L1391I	PDR8	SL		E555K	PDR8	SL		F8175	RTF1	SS
S316I	ROD1	SS		L1391I	PEX13	SS		E555K	PEX13	SS		F8175	RTG1	SS
S316I	ROM2	SS		L1391I	PFK27	SS		E555K	PHO86	SS		F8175	RXT3	SS
S316I	ROX1	SS		L1391I	PHO86	SS		E555K	PLB2	SS		F8175	SAK1	SS
S316I	RRD1	SS		L1391I	PLB2	SS		E555K	PSD2	SS		F8175	SDC1	SS
S316I	RRF1	SS		L1391I	PSD2	SS		E555K	PUS7	SS		F8175	SEA4	SS
S316I	RRT8	SS		L1391I	PUS7	SS		E555K	RLM1	SS		F8175	SGT2	SS
S316I	RTF1	SS		L1391I	RLM1	SS		E555K	ROD1	SS		F8175	SKI7	SS
S316I	RTG1	SS		L1391I	ROD1	SS		E555K	ROM2	SS		F8175	SKT5	SS
S316I	RXT3	SS		L1391I	ROM2	SS		E555K	RRD1	SS		F8175	SLM3	SS
S316I	SAK1	SS		L1391I	ROX1	SS		E555K	RRF1	SS		F8175	SMI1	SS
S316I	SDC1	SS		L1391I	RRD1	SS		E555K	RRT8	SS		F8175	SNQ2	SS
S316I	SEA4	SS		L1391I	RRF1	SS		E555K	RTF1	SS		F8175	SNX4	SS
S316I	SGT2	SS		L1391I	RRT8	SS		E555K	RTG1	SS		F8175	SOD2	SS
S316I	SKI7	SS		L1391I	RTF1	SS		E555K	RXT3	SS		F8175	SPT3	SS
S316I	SLM3	SS		L1391I	RTG1	SS		E555K	SDC1	SS		F8175	SSZ1	SL
S316I	SMI1	SS		L1391I	RXT3	SS		E555K	SEA4	SS		F8175	STE12	SL
S316I	SNX4	SS		L1391I	SAK1	SS		E555K	SGT2	SS		F8175	STE2	SL
S316I	SOD2	SS		L1391I	SAP155	SS		E555K	SKI7	SS		F8175	STE50	SS
S316I	SPO11	SL		L1391I	SDC1	SS		E555K	SKT5	SS		F8175	STP2	SS
S316I	SPO13	SL		L1391I	SEA4	SS		E555K	SLM3	SS		F8175	SWC5	SS
S316I	SPT3	SS		L1391I	SGT2	SS		E555K	SMI1	SS		F8175	SWC7	SS
S316I	SSZ1	SL		L1391I	SKI7	SS		E555K	SNQ2	SS		F8175	SWD3	SS
S316I	STE12	SL		L1391I	SKT5	SS		E555K	SNX4	SS		F8175	SYH1	SS
S316I	STE2	SL		L1391I	SLM3	SS		E555K	SOD2	SS		F8175	TCB3	SS
S316I	STE50	SS		L1391I	SMI1	SS		E555K	SPO11	SL		F8175	TCM62	SS
S316I	STE6	SL		L1391I	SNQ2	SS		E555K	SPO13	SL		F8175	TEF4	SS
S316I	STP2	SS		L1391I	SNX4	SS		E555K	SPT3	SS		F8175	TNA1	SS
S316I	SWC5	SS		L1391I	SOD2	SS		E555K	SSZ1	SL		F8175	TPS1	SS
S316I	SWC7	SS		L1391I	SPO11	SL		E555K	STE12	SL		F8175	TPS2	SS
S316I	SWD3	SS		L1391I	SPO13	SL		E555K	STE2	SL		F8175	UME6	SL
S316I	TCB3	SS		L1391I	SPT3	SS		E555K	STE50	SS		F8175	URC2	SS
S316I	TCM62	SS		L1391I	STE12	SL		E555K	STE6	SL		F8175	URK1	SS
S316I	TEF4	SS		L1391I	STE2	SL		E555K	STP2	SS		F8175	VHS2	SS
S316I	TNA1	SS		L1391I	STE50	SS		E555K	SWC5	SS		F8175	YAF9	SS
S316I	TPS1	SS		L1391I	STE6	SL		E555K	SWC7	SS		F8175	YFH7	SS
S316I	TPS2	SS		L1391I	STP2	SS		E555K	SWD3	SS		F8175	YOR1	SS
S316I	UME6	SL		L1391I	SWC5	SS		E555K	SYH1	SS		F8175	ZUO1	SL
S316I	URC2	SS		L1391I	SWC7	SS		E555K	TCB3	SS
S316I	VHS2	SS		L1391I	SWD3	SS		E555K	TCM62	SS
S316I	WWM1	SS		L1391I	SYH1	SS		E555K	TEF4	SS
S316I	YAF9	SS		L1391I	TCB3	SS		E555K	TNA1	SS
S316I	YFH7	SS		L1391I	TCM62	SS		E555K	TPS1	SS
S316I	YOR1	SS		L1391I	TEF4	SS		E555K	TPS2	SS
S316I	ZUO1	SL		L1391I	TNA1	SS		E555K	UME6	SL
				L1391I	TPS1	SS		E555K	URC2	SS
				L1391I	URC2	SS		E555K	VHS2	SS
				L1391I	URK1	SS		E555K	WWM1	SS
				L1391I	VHS2	SS		E555K	YAF9	SS
				L1391I	YAF9	SS		E555K	YFH7	SS
				L1391I	YFH7	SS		E555K	YOR1	SS
				L1391I	YOR1	SS		E555K	ZUO1	SS
				L1391I	ZUO1	SL
